# Supplementary material for: A Comparative Study of Cabernet Sauvignon Red Wine Aroma Profiles During Ageing in Medium-Toasted Oak Barrels
Source: Foods. 2025 Sep 12;14(18):3178. doi: 10.3390/foods14183178 (PMC12469085; doi:10.3390/foods14183178)
Supplement: Supplementary file 1 [file foods-14-03178-s001.zip]

Archive with 1 entries (1 files):
- foods-3852838-supplementary.pdf
